# Supplementary material for: Mussel-Inspired Adhesive Layer Supporting ZnO Nanorod Arrays Combined with Thiol-Ene Click Reaction for Constructing Multi-Level Carbon Fiber/Norbornene-Polyimide Interfaces
Source: Materials (Basel). 2026 Mar 2;19(5):960. doi: 10.3390/ma19050960 (PMC12985497; doi:10.3390/ma19050960)
Supplement: Supplementary file 1 [file materials-19-00960-s001.zip]

Archive with 1 entries (1 files):
- materials-4141290-supplementary.pdf
